# Supplementary material for: Microarray integrated spatial transcriptomics (MIST) for affordable and robust digital pathology
Source: NPJ Syst Biol Appl. 2024 Nov 30;10:142. doi: 10.1038/s41540-024-00462-1 (PMC11608264; doi:10.1038/s41540-024-00462-1)
Supplement: Supplementary file 1 — Supplementary Software [file 41540_2024_462_MOESM1_ESM.zip]

Archive with 3 entries (3 files):
- Supplementary File 1.DXF
- Supplementary File 2.DXF
- Supplementary File 3.STL
